# Supplementary material for: Subclone-specific microenvironmental impact and drug response in refractory multiple myeloma revealed by single‐cell transcriptomics
Source: Nat Commun. 2021 Nov 29;12:6960. doi: 10.1038/s41467-021-26951-z (PMC8630108; doi:10.1038/s41467-021-26951-z)
Supplement: Supplementary file 3 — Data set 1. [file 41467_2021_26951_MOESM3_ESM.xlsx]

## Sheet: K43R_sample_overview
Sample ID manuscript	Sample ID HIPO K43R	Tissue type	Processing	CD138 purity (%)	Tumor cell content WBM (%)	Treatment time-point	% 1q21 gain iFISH	% 1q gain InferCNV	# cells (CellRanger)	# cells (after QC)
RRMM01	K43R-2FTMUU-T1	Tumor – bone marrow CD138+	frozen	93.5	6.8	pre	96	100	264	37
	K43R-2FTMUU-N1	Normal – bone marrow CD138–	frozen			pre			2426	1504
	K43R-2FTMUU-T2	Tumor – bone marrow CD138+	frozen	87	0.1	post	93	100	2797	1726
	K43R-2FTMUU-N2	Normal – bone marrow CD138–	frozen			post			4469	3372
RRMM02	K43R-32ARQL-T2	Tumor – bone marrow CD138+	frozen	82.3	NA	post	95	100	1465	1051
	K43R-32ARQL-N2	Normal – bone marrow CD138–	frozen			post			2658	1782
RRMM03	K43R-37A66E-T1	Tumor – bone marrow CD138+	frozen	88.9	6	pre	17	16	5516	4273
	K43R-37A66E-N1	Normal – bone marrow CD138–	frozen			pre			7735	6232
	K43R-37A66E-T2	Tumor – bone marrow CD138+	frozen	NA	NA	post	NA	39	3110	1840
	K43R-37A66E-N2	Normal – bone marrow CD138–	frozen			post			1032	809
RRMM04	K43R-6K8YTY-T2	Tumor – bone marrow CD138+	frozen	92.9	2	pre	0	0	719	349
	K43R-6K8YTY-Z2	Normal – bone marrow CD138–	frozen			pre			4877	3256
	K43R-6K8YTY-T3	Tumor – bone marrow CD138+	frozen	87.3	9.5	post	0	0	1005	259
	K43R-6K8YTY-Z3	Normal – bone marrow CD138–	frozen			post			3550	1747
	K43R-6K8YTY-F3	WBM - buffy coat	frozen			post			6836	4623
RRMM05	K43R-6KLSUS-T2-H01	Tumor – bone marrow CD138+	fresh	95.7	NA	pre	0	2.8	5486	4492
	K43R-6KLSUS-N2-H01	Normal – bone marrow CD138–	fresh			pre			5233	4298
	K43R-6KLSUS-F2-H01	WBM - buffy coat	fresh			pre			4819	3267
	K43R-6KLSUS-T2-H02	Tumor – bone marrow CD138+	frozen	95.7		pre			3053	1848
	K43R-6KLSUS-N2-H02	Normal – bone marrow CD138–	frozen			pre			5108	3882
	K43R-6KLSUS-F2-H02	WBM - buffy coat	frozen			pre			5012	3774
RRMM06	K43R-8YGUU8-T2	Tumor – bone marrow CD138+	frozen	90.1	0.1	pre	91	100	821	409
	K43R-8YGUU8-Z2	Normal – bone marrow CD138–	frozen			pre			4136	2667
	K43R-8YGUU8-T3	Tumor – bone marrow CD138+	frozen	60.5	20.7	post	100	100	3053	1630
	K43R-8YGUU8-Z3	Normal – bone marrow CD138–	frozen			post			4953	3469
	K43R-8YGUU8-T4	Tumor – bone marrow CD138+	frozen	60.5	3.7	post_2	94	100	6066	3021
	K43R-8YGUU8-Z4	Normal – bone marrow CD138–	frozen			post_2			4124	2751
	K43R-8YGUU8-F4	WBM - buffy coat	frozen			post_2			3274	2255
RRMM07	K43R-CSU6UB-T2	Tumor – bone marrow CD138+	frozen	98.2	14.5	pre	0	0.41	1264	481
	K43R-CSU6UB-Z2	Normal – bone marrow CD138–	frozen			pre			3391	2548
	K43R-CSU6UB-T3	Tumor – bone marrow CD138+	frozen	91.6	13.1	post	0	3.3	1860	1099
	K43R-CSU6UB-Z3	Normal – bone marrow CD138–	frozen			post			4527	3717
RRMM08	K43R-E79WZA-T1-H01	Tumor – bone marrow CD138+	fresh	78.5	NA	pre	28	38	1371	1063
	K43R-E79WZA-N1-H01	Normal – bone marrow CD138–	fresh			pre			7536	6109
	K43R-E79WZA-F1-H01	WBM - buffy coat	fresh			pre			4973	3972
	K43R-E79WZA-T1-H02	Tumor – bone marrow CD138+	frozen	78.5		pre			374	204
	K43R-E79WZA-N1-H02	Normal – bone marrow CD138–	frozen			pre			3241	2492
	K43R-E79WZA-F1-H02	WBM - buffy coat	frozen			pre			2643	2303
RRMM09	K43R-N5CC3E-T1	Tumor – bone marrow CD138+	frozen	83.5	27	pre	43	21	1317	995
	K43R-N5CC3E-Z1	Normal – bone marrow CD138–	frozen			pre			1323	569
	K43R-N5CC3E-T2	Tumor – bone marrow CD138+	frozen	99.8	15.7	post	99	98.8	1703	1420
	K43R-N5CC3E-Z2	Normal – bone marrow CD138–	frozen			post			4944	3276
RRMM10	K43R-N7ZK3L-T1	Tumor – bone marrow CD138+	frozen	97.5	17.9	pre	91	99.16	4022	1275
	K43R-N7ZK3L-N1	Normal – bone marrow CD138–	frozen			pre			4739	3206
	K43R-N7ZK3L-T2	Tumor – bone marrow CD138+	frozen	96.1	8.7	post	72	69	648	338
	K43R-N7ZK3L-N2	Normal – bone marrow CD138–	frozen			post			3993	2688
RRMM11	K43R-NUL141-T1	Tumor – bone marrow CD138+	frozen	80.4	0.2	pre	NA	2.5	2408	1662
	K43R-NUL141-N1	Normal – bone marrow CD138–	frozen			pre			2398	1883
	K43R-NUL141-T2	Tumor – bone marrow CD138+	frozen	96.2	3.3	post	NA	2.2	2846	2407
	K43R-NUL141-N2	Normal – bone marrow CD138–	frozen			post			1821	1033
RRMM12	K43R-PUVQFD-T1-H01	Tumor – bone marrow CD138+	fresh	99.3	27.5	pre	97	100	7876	6585
	K43R-PUVQFD-N1-H01	Normal – bone marrow CD138–	fresh			pre			11036	8849
	K43R-PUVQFD-F1-H01	WBM - buffy coat	fresh			pre			7224	3433
	K43R-PUVQFD-T1-H02	Tumor – bone marrow CD138+	frozen	99.3		pre			4860	3130
	K43R-PUVQFD-N1-H02	Normal – bone marrow CD138–	frozen			pre			4920	3265
	K43R-PUVQFD-F1-H02	WBM - buffy coat	frozen			pre			6566	4575
RRMM13	K43R-R1H4HE-T1	Tumor – bone marrow CD138+	frozen	42	NA	pre	0	1.5	2069	1452
	K43R-R1H4HE-N1	Normal – bone marrow CD138–	frozen			pre			4783	3519
	K43R-R1H4HE-T2	Tumor – bone marrow CD138+	frozen	74.6	1.4	post	NA	59	871	684
	K43R-R1H4HE-N2	Normal – bone marrow CD138–	frozen			post			6315	3940
RRMM14	K43R-R1V8RN-T1	Tumor – bone marrow CD138+	frozen	90.3	0.8	pre	NA	0	3142	1923
	K43R-R1V8RN-N1	Normal – bone marrow CD138–	frozen			pre			3847	2618
	K43R-R1V8RN-T2	Tumor – bone marrow CD138+	frozen	80	1.2	post	NA	0	178	144
	K43R-R1V8RN-N2	Normal – bone marrow CD138–	frozen			post			2653	1741
RRMM15	K43R-TS6ZX9-T1	Tumor – bone marrow CD138+	frozen	98.4	41.2	pre	95	100	5327	2500
	K43R-TS6ZX9-N1	Normal – bone marrow CD138–	frozen			pre			5984	3804
	K43R-TS6ZX9-T2	Tumor – bone marrow CD138+	frozen	98.6	11.9	post	98	100	4164	1861
	K43R-TS6ZX9-N2	Normal – bone marrow CD138–	frozen			post			3876	2193
RRMM16	K43R-VP6CSY-T1	Tumor – bone marrow CD138+	frozen	99.4	46.1	pre	94	13	1339	118
	K43R-VP6CSY-N1	Normal – bone marrow CD138–	frozen			pre			7883	5505
	K43R-VP6CSY-T2	Tumor – bone marrow CD138+	frozen	98.7	NA	post	94	12	1176	303
	K43R-VP6CSY-N2	Normal – bone marrow CD138–	frozen			post			2942	2247
RRMM17	K43R-XF2DTB-T2	Tumor – bone marrow CD138+	frozen	99.1	31.6	post	0	0	2001	1017
	K43R-XF2DTB-N2	Normal – bone marrow CD138–	frozen			post			4370	3557
RRMM18	K43R-YK554L-T1	Tumor – bone marrow CD138+	frozen	97	0.9	pre	83	100	6472	5773
	K43R-YK554L-N1	Normal – bone marrow CD138–	frozen			pre			2968	2262
	K43R-YK554L-T2	Tumor – bone marrow CD138+	frozen	78.9	2.1	post	63	100	3630	2106
	K43R-YK554L-N2	Normal – bone marrow CD138–	frozen			post			4494	3829
	K43R-YK554L-F2	WBM - buffy coat	frozen			post			5920	4575
RRMM19	K43R-ZPMZFJ-T1	Tumor – bone marrow CD138+	frozen	93.5	5.2	pre	0	1.2	2639	1930
	K43R-ZPMZFJ-N1	Normal – bone marrow CD138–	frozen			pre			3523	2417
	K43R-ZPMZFJ-T2	Tumor – bone marrow CD138+	frozen	92.6	12.2	post	0	0.64	1175	667
	K43R-ZPMZFJ-N2	Normal – bone marrow CD138–	frozen			post			1669	1013
	K43R-ZPMZFJ-T3	Tumor – bone marrow CD138+	frozen	93.6	15	post_2	NA	16	2263	1707
	K43R-ZPMZFJ-N3	Normal – bone marrow CD138–	frozen			post_2			789	479
RRMM20	K43R-ZVNGET-T2	WBM - buffy coat (shoulder)	frozen	NA	NA	pre	94	100	1559	800
	K43R-ZVNGET-T3	WBM - buffy coat (arm)	frozen	NA	NA	pre			1023	520
