# Supplementary material for: Subclone-specific microenvironmental impact and drug response in refractory multiple myeloma revealed by single‐cell transcriptomics
Source: Nat Commun. 2021 Nov 29;12:6960. doi: 10.1038/s41467-021-26951-z (PMC8630108; doi:10.1038/s41467-021-26951-z)
Supplement: Supplementary file 4 — Data set 2. [file 41467_2021_26951_MOESM4_ESM.xlsx]

## Sheet: Tabelle1
Gene	Intersect (x/10)	Intersect_fraction	Location 1q	Gene function	Adj. p-value bulk analysis
PMVK	5	0.5	T	Metabolism	841708
ILF2	6	0.6	T	Immune/ME-signaling	6.0555e+06
CCT3	6	0.6	T	Protein turnover	6.38061e+06
TIMM17A	6	0.6	T	Mitochondria/OXPHOS	7.83263e+06
LAMTOR2	6	0.6	T	MAPK signaling	8.62597e+06
SNRPE	5	0.5	T	Splicing	3.25972e+07
TMCO1	7	0.7	T	ER/Trafficking	7.51182e+07
PSMB4	5	0.5	T	Protein turnover	1.84576e+08
PSMD4	7	0.7	T	Protein turnover	2.04736e+08
COX20	5	0.5	T	Mitochondria/OXPHOS	1.94149e+09
HAX1	7	0.7	T	Apoptosis	2.44173e+09
KRTCAP2	7	0.7	T	ER/Trafficking	3.53209e+09
EPRS	5	0.5	T	Metabolism	8.16432e+09
PARP1	5	0.5	T	Cell cycle regulation	8.20337e+09
SDHC	5	0.5	T	Metabolism	8.82719e+09
AC245014.3	7	0.7	T	Splicing	-
NAXE	5	0.5	T	Metabolism	-
UFC1	6	0.6	T	Protein turnover	0.000145716
ARPC5	7	0.7	T	Other	0.000431328
RBM8A	6	0.6	T	Splicing	0.000468054
H3F3A	6	0.6	T	Histone	0.000935275
IFI16	6	0.6	T	Immune/ME-signaling	0.000965629
TAGLN2	5	0.5	T	Other	0.00226237
MRPL55	7	0.7	T	Mitochondria/OXPHOS	0.00274911
ARF1	7	0.7	T	ER/Trafficking	0.00293128
MRPS21	5	0.5	T	Mitochondria/OXPHOS	0.00393462
DPM3	6	0.6	T	ER/Trafficking	0.00399649
ADAR	5	0.5	T	Metabolism	0.00516456
C1orf43	6	0.6	T	Metabolism	0.00866199
RGS1	6	0.6	T	Immune/ME-signaling	0.0205556
UAP1	5	0.5	T	Metabolism	0.0292317
MPC2	5	0.5	T	Mitochondria/OXPHOS	0.039939
GUK1	5	0.5	T	Metabolism	0.0407923
TSTD1	7	0.7	T	Metabolism	0.042484
NENF	6	0.6	T	MAPK signaling	0.0768463
MGST3	5	0.5	T	Metabolism	0.0957707
SSR2	7	0.7	T	ER/Trafficking	0.0994203
PFDN2	7	0.7	T	Protein turnover	0.105795
JTB	6	0.6	T	Apoptosis	0.119188
HIST2H2BE	6	0.6	T	Histone	0.169305
HNRNPU	5	0.5	T	Splicing	0.172625
BTG2	7	0.7	T	Cell cycle regulation	0.291096
MDM4	6	0.6	T	Apoptosis	0.319442
B4GALT3	5	0.5	T	Metabolism	0.339599
TOMM20	5	0.5	T	Mitochondria/OXPHOS	0.471318
CTSS	5	0.5	T	Immune/ME-signaling	0.562832
LMNA	6	0.6	T	Cell cycle regulation	0.62924
RPS27	5	0.5	T	Other	0.63624
RGS2	5	0.5	T	MAPK signaling	0.722343
SLAMF7	6	0.6	T	Immune/ME-signaling	0.821555
MCL1	7	0.7	T	Apoptosis	0.887345

## Sheet: intersect_4
HLA-B	4
CD63	4
DERL3	4
SEC11C	4
TMED10	4
HNRNPU	4
TPST2	4
JUN	4
DUSP1	4
FOSB	4
APH1A	4
PRRC2C	4
BUD23	4
SEMA4A	4
MRPL24	4
PYCR2	4
LY9	4
RGS2	4
UBE2L6	4
ADAR	4
TNFRSF17	4
JUNB	4
TOMM20	4
SH2B2	4
TSC22D3	4
CXCR4	4
XBP1	4
HERPUD1	4
