# Supplementary material for: Subclone-specific microenvironmental impact and drug response in refractory multiple myeloma revealed by single‐cell transcriptomics
Source: Nat Commun. 2021 Nov 29;12:6960. doi: 10.1038/s41467-021-26951-z (PMC8630108; doi:10.1038/s41467-021-26951-z)
Supplement: Supplementary file 8 — Source Data. [file 41467_2021_26951_MOESM8_ESM.xlsx]

## Sheet: Comments
	Source Data
	Subclone-specific microenvironmental impact and drug responses in refractory multiple myeloma revealed by single cell transcriptomics
	Stephan M. Tirier, Jan-Philipp Mallm, Simon Steiger, Alexandra M. Poos, Mohamed H. S. Awwad, Nicola Giesen, Nicola Casiraghi, Hana Susak, Katharina Bauer, Anja Baumann, Lukas John, Anja Seckinger, Dirk Hose, Carsten Müller-Tidow, Hartmut Goldschmidt, Oliver Stegle, Michael Hundemer, Niels Weinhold, Marc S. Raab, Karsten Rippe
	This Source Data file contains the data for the indicated figures of the main manuscript and the Supplementary Information. The sample ID assignment is given at the sheet "Sample ID" and is described in Supplementary Data Set 1 provided with the manuscript. Other main and supplementary figures that have source data not suited for inclusion in this Excel file can be recreated with the data publicl…

## Sheet: Figure 2B
Figure 2 B
	RRMM08	RRMM14	RRMM01	RRMM10	RRMM04	RRMM06	RRMM16	RRMM19	RRMM13	RRMM07	RRMM03	RRMM09	RRMM15	RRMM17	RRMM02	RRMM11	RRMM20	RRMM12	RRMM18	RRMM05
RRMM08	0	-0.0815891	0.207055	0.0673365	-0.100541	-0.00542106	0.350401	-0.121805	0.0981695	0.0354992	-0.0109069	0.0235259	-0.120699	-0.0471237	-0.0834916	0.0820069	0.0336731	-0.113831	-0.178414	0.192401
RRMM14	-0.0815891	0	-0.134183	-0.0131587	-0.0334671	-0.118019	-0.0222884	-0.0995985	0.00574763	0.0147318	-0.149851	0.0016432	-0.173128	-0.184175	0.0203216	0.071896	-0.0210105	-0.0420612	0.247806	-0.0883993
RRMM01	0.207055	-0.134183	0	0.146029	-0.0683559	0.0282834	0.196485	-0.0562105	0.176676	-0.062898	-0.0359193	-0.0649471	-0.155862	0.0113953	-0.0952213	-0.0353277	0.037495	0.0353737	-0.159932	0.0336542
RRMM10	0.0673365	-0.0131587	0.146029	0	-0.0291653	0.0167648	0.369518	-0.141769	0.280644	0.171549	-0.0150727	-0.0281112	-0.21594	0.00912381	-0.0186608	0.183542	0.0109589	-0.0790299	-0.197305	0.0673945
RRMM04	-0.100541	-0.0334671	-0.0683559	-0.0291653	0	0.0559518	-0.000845668	0.134413	0.0382537	-0.0468649	0.348382	0.147871	-0.0548518	0.203214	0.182616	-0.154531	0.0619338	-0.148279	-0.100942	-0.142581
RRMM06	-0.00542106	-0.118019	0.0282834	0.0167648	0.0559518	0	-0.046768	0.0532992	-0.0445414	0.249877	0.0421986	0.158547	-0.0561529	0.261318	0.0832454	-0.046458	-0.0798239	-0.312742	-0.0763903	-0.0545196
RRMM16	0.350401	-0.0222884	0.196485	0.369518	-0.000845668	-0.046768	0	-0.165336	0.210136	0.103697	0.0785743	-0.060377	-0.0825508	-0.00820804	-0.0533842	0.0326742	0.0868847	-0.235577	-0.257592	0.225463
RRMM19	-0.121805	-0.0995985	-0.0562105	-0.141769	0.134413	0.0532992	-0.165336	0	-0.039697	0.0776859	0.0078056	0.0755799	-0.104854	0.162304	0.226808	-0.0338064	-0.126845	-0.223281	0.00732585	-0.0587737
RRMM13	0.0981695	0.00574763	0.176676	0.280644	0.0382537	-0.0445414	0.210136	-0.039697	0	0.173482	0.116135	0.0121835	-0.218562	0.0328323	-0.0273716	0.0878584	0.0307614	-0.174849	-0.257619	0.238865
RRMM07	0.0354992	0.0147318	-0.062898	0.171549	-0.0468649	0.249877	0.103697	0.0776859	0.173482	0	0.0168876	0.0355692	0.0237538	0.185757	0.0338912	0.0822151	-0.042388	-0.397063	-0.135669	0.188626
RRMM03	-0.0109069	-0.149851	-0.0359193	-0.0150727	0.348382	0.0421986	0.0785743	0.0078056	0.116135	0.0168876	0	-0.0788308	-0.0290486	0.235004	-0.0585501	-0.119523	0.0398514	-0.327941	-0.300629	0.138065
RRMM09	0.0235259	0.0016432	-0.0649471	-0.0281112	0.147871	0.158547	-0.060377	0.0755799	0.0121835	0.0355692	-0.0788308	0	-0.082304	0.0639291	0.146386	0.00612745	-0.0675478	-0.210306	-0.111937	-0.126525
RRMM15	-0.120699	-0.173128	-0.155862	-0.21594	-0.0548518	-0.0561529	-0.0825508	-0.104854	-0.218562	0.0237538	-0.0290486	-0.082304	0	-0.16408	-0.182399	-0.259488	-0.045936	-0.0434691	0.0639467	-0.184435
RRMM17	-0.0471237	-0.184175	0.0113953	0.00912381	0.203214	0.261318	-0.00820804	0.162304	0.0328323	0.185757	0.235004	0.0639291	-0.16408	0	0.106332	-0.113556	-0.13142	-0.159598	-0.207828	0.0522106
RRMM02	-0.0834916	0.0203216	-0.0952213	-0.0186608	0.182616	0.0832454	-0.0533842	0.226808	-0.0273716	0.0338912	-0.0585501	0.146386	-0.182399	0.106332	0	-0.073487	-0.0677543	-0.0341392	-0.0340763	-0.0667443
RRMM11	0.0820069	0.071896	-0.0353277	0.183542	-0.154531	-0.046458	0.0326742	-0.0338064	0.0878584	0.0822151	-0.119523	0.00612745	-0.259488	-0.113556	-0.073487	0	0.00136106	-0.161284	0.0640368	0.012142
RRMM20	0.0336731	-0.0210105	0.037495	0.0109589	0.0619338	-0.0798239	0.0868847	-0.126845	0.0307614	-0.042388	0.0398514	-0.0675478	-0.045936	-0.13142	-0.0677543	0.00136106	0	0.000285189	-0.0194748	-0.0552786
RRMM12	-0.113831	-0.0420612	0.0353737	-0.0790299	-0.148279	-0.312742	-0.235577	-0.223281	-0.174849	-0.397063	-0.327941	-0.210306	-0.0434691	-0.159598	-0.0341392	-0.161284	0.000285189	0	-0.117736	-0.494786
RRMM18	-0.178414	0.247806	-0.159932	-0.197305	-0.100942	-0.0763903	-0.257592	0.00732585	-0.257619	-0.135669	-0.300629	-0.111937	0.0639467	-0.207828	-0.0340763	0.0640368	-0.0194748	-0.117736	0	-0.250334
RRMM05	0.192401	-0.0883993	0.0336542	0.0673945	-0.142581	-0.0545196	0.225463	-0.0587737	0.238865	0.188626	0.138065	-0.126525	-0.184435	0.0522106	-0.0667443	0.012142	-0.0552786	-0.494786	-0.250334	0
Figure 2 B metadata
PID_new	CCND1	MYC	NSD2	RPL7A	MAFB	CCND2	hyperdiploidy	t4.14	t11.14	del_17p13
RRMM08	0.0678532	1.11123	0.0100111	17.8031	0.00778643	2.35484	F	0	0	0
RRMM14	0.0227273	0.00103306	1.86674	11.4267	0.104339	0.752066
RRMM01	0.016031	1.86733	0.0165837	26.2316	0.0121614	3.24599	T	0	0	0
RRMM10	1.49451	3.09305	0.0397282	20.8819	0.0230005	0.000522739	T	0	0	0
RRMM04	9.95318	0.206483	0.0588235	11.7791	0.00480192	0.00240096	F	0	1	0
RRMM06	15.4623	1.4982	0.0609687	10.5977	0.00474834	0.000189934	F	0	1	1
RRMM16	0.397113	1.64585	0.0218194	24.5052	0.00704935	0.00302115	T	0	0	0
RRMM19	8.77812	0.605072	0.0993191	8.39375	0.00164358	0.00493073	F	0	1	1
RRMM13	0.593074	0.310606	0.017316	15.9654	0.00757576	0.00108225	T	0	0	0
RRMM07	0.58895	1.66302	0.0194293	12.2301	0.00789314	0.000607165	F	0	0	1
RRMM03	8.6735	0.0648304	0.0235136	13.6874	0.00285522	0.000671817	F	0	1	0
RRMM09	20.0555	0.108142	0.0755741	9.68267	0.00668058	0.00208768	F	0	1	1
RRMM15	0.0773761	0.650644	3.88483	13.1769	0.0888798	1.4633	F	1	0	1
RRMM17	21.0198	0.851485	0.0594059	20.4014	0.00630063	0.00090009	F	1	0	1
RRMM02	11.0436	0.190303	0.128485	8.21818	0.0206061	0.00121212	F	0	1	0
RRMM11	0.943195	2.66929	0.0317773	17.3181	0.000281215	0.00224972
RRMM20	0.0295455	1.02045	0.171212	15.6182	0.00833333	1.91288	F	0	0	1
RRMM12	0.038166	0.188352	1.48238	6.36223	0.0301859	0.294027	F	1	0	0
RRMM18	0.139755	0.214363	2.01412	5.78703	0.0767799	0.483326	F	1	0	0
RRMM05	0.278548	0.0525734	0.022115	32.0502	0.0334741	0.00170889	T	0	0	0

## Sheet: Figure 2 G-K
Figure 2 G				Figure 2 I				Figure 2 J						Figure 2 K
Tumor Clone	N cells	Proportion		Chromosome	Number of genes	Proportion		Patient ID	Proportion	1q signature score	1q21 gain	N of cells		Class	1q_score mean	1q_score variance	n Cells
6KLSUS_clone_1	2083	0.209		chr1	124	0.3573		P01-post-Tumor	1	-0.165808	1	1445		sc_1q-low	-0.0162722	0.0130986	22206
6KLSUS_clone_2	274	0.028		chr10	6	0.0173		P01-pre-Tumor	1	-0.238087	1	364		sc_1q-int	0.0413751	0.0117142	12676
6KLSUS_clone_3	4643	0.467		chr11	7	0.0202		P02-pre-Tumor	1	1.92181	1	825		sc_1q-high	0.168525	0.00965547	46615
6KLSUS_clone_4	850	0.085		chr12	22	0.0634		P03-post-Tumor	0.39	0.219988	NA	1185
6KLSUS_clone_5	2098	0.211		chr13	2	0.0058		P03-pre-Tumor	0.16	-0.890128	1	4769
				chr14	8	0.0231		P04-post-Tumor	0	-1.00655	0	473
				chr15	8	0.0231		P04-pre-Tumor	0	-0.339339	0	360
				chr16	4	0.0115		P05-pre-Tumor	0.028	-1.69134	0	9948
				chr17	8	0.0231		P06-post_2-Tumor	1	0.571342	1	3019
				chr18	3	0.0086		P06-post-Tumor	1	1.22265	1	1903
				chr19	20	0.0576		P06-pre-Tumor	1	0.789091	1	343
				chr2	15	0.0432		P07-post-Tumor	0.033	0.024289	0	1164
				chr20	8	0.0231		P07-pre-Tumor	0.0041	-0.722473	0	483
				chr21	3	0.0086		P08-pre-Tumor	0.38	-1.11909	1	899
				chr22	16	0.0461		P09-post-Tumor	0.988	1.00865	1	1611
				chr3	15	0.0432		P09-pre-Tumor	0.21	-1.17171	1	784
				chr4	10	0.0288		P10-post-Tumor	0.69	0.00739756	1	721
				chr5	14	0.0403		P10-pre-Tumor	0.9916	0.952215	1	1192
				chr6	13	0.0375		P11-post-Tumor	0.022	-1.31231	NA	2344
				chr7	9	0.0259		P11-pre-Tumor	0.025	-1.26677	NA	1212
				chr8	12	0.0346		P12-pre-Tumor	1	0.744025	1	20175
				chr9	13	0.0375		P13-post-Tumor	0.59	-0.382196	NA	248
				X	7	0.0202		P13-pre-Tumor	0.015	-0.909681	0	676
				chr1q	111	0.32		P14-post-Tumor	0	-0.352547	NA	122
								P14-pre-Tumor	0	0.0835761	NA	1814
								P15-post-Tumor	1	1.60034	1	4054
								P15-pre-Tumor	1	0.0212655	1	3248
								P16-post-Tumor	0.0015	0.0357524	1	669
								P16-pre-Tumor	0.24	-0.0387141	1	2310
								P17-post-Tumor	0	-0.79018	0	1111
								P18-post-Tumor	1	2.25778	1	1137
								P18-pre-Tumor	1	2.19082	1	5310
								P19-post_2-Tumor	0.16	-0.331624	NA	1760
								P19-post-Tumor	0.0064	-0.380953	0	943
								P19-pre-Tumor	0.012	-0.720125	0	1556
								P20-pre-Tumor	1	0.178642	1	800
								2FTMUU	1	-0.167826		1809
								32ARQL	1	1.9162		825
								37A66E	0.21	-0.652445		4769
								37A66E	0.21	-0.652445		1185
								6K8YTY	0	-0.701037		833
								6KLSUS	0.028	-1.66579		9948
								8YGUU8	1	0.824829		5265
								CSU6UB	0.024	-0.182058		1647
								E79WZA	0.38	-1.09847		899
								N5CC3E	0.73	0.30334		2395
								N7ZK3L	0.88	0.601947		1913
								NUL141	0.023	-1.27464		3556
								PUVQFD	1	0.748579		20175
								R1H4HE	0.17	-0.750511		248
								R1H4HE	0.17	-0.750511		676
								R1V8RN	0	0.0665794		1936
								TS6ZX9	1	0.901181		7302
								VP6CSY	0.19	-0.0108313		2979
								XF2DTB	0	-0.772395		1111
								YK554L	1	2.1946		6447
								ZPMZFJ	0.07	-0.469334		2499
								ZPMZFJ	0.07	-0.469334		1760
								ZVNGET	1	0.188072		520
								ZVNGET	1	0.188072		800

## Sheet: Figure 3
Figure 3 B			Figure 3 E					Figure 3 E
Timepoint	Fraction of 1q cells		Patient ID	tumor_clone	timepoint	Subclone fraction		Patient ID	CNA stability score
pre	0.071		RRMM01	2FTMUU_clone_1	post	0.422837		RRMM14	1
post	0.6		RRMM01	2FTMUU_clone_2	post	0.179931		RRMM18	1
			RRMM01	2FTMUU_clone_3	post	0.397232		RRMM11	0.877
			RRMM01	2FTMUU_clone_1	pre	0.612637		RRMM01	0.6
			RRMM01	2FTMUU_clone_2	pre	0.043956		RRMM03	0.574
			RRMM01	2FTMUU_clone_3	pre	0.343407		RRMM07	0.556
			RRMM03	37A66E_clone_1	post	0.610127		RRMM06_2	0.523
			RRMM03	37A66E_clone_2	post	0.389873		RRMM06_1	0.518
			RRMM03	37A66E_clone_1	pre	0.836444		RRMM19_1	0.471
			RRMM03	37A66E_clone_2	pre	0.163556		RRMM10	0.417
			RRMM04	6K8YTY_clone_1	post	0.008457		RRMM16	0.297
			RRMM04	6K8YTY_clone_2	post	0.991543		RRMM09	0.156
			RRMM04	6K8YTY_clone_1	pre	0.983333		RRMM19_2	0.145
			RRMM04	6K8YTY_clone_2	pre	0.016667		RRMM13	0.08
			RRMM06_1	8YGUU8_clone_1	pre	0.346939		RRMM04	0.013
			RRMM06_1	8YGUU8_clone_2	pre	0.081633		RRMM15	0.006
			RRMM06_1	8YGUU8_clone_3	pre	0.221574
			RRMM06_1	8YGUU8_clone_4	pre	0.011662
			RRMM06_1	8YGUU8_clone_5	pre	0.338192
			RRMM06_1	8YGUU8_clone_1	post	0.254861
			RRMM06_1	8YGUU8_clone_2	post	0.054651
			RRMM06_1	8YGUU8_clone_3	post	0.055176
			RRMM06_1	8YGUU8_clone_4	post	0.031004
			RRMM06_1	8YGUU8_clone_5	post	0.604309
			RRMM06_2	8YGUU8_1_clone_1	pre	0.254861
			RRMM06_2	8YGUU8_1_clone_2	pre	0.054651
			RRMM06_2	8YGUU8_1_clone_3	pre	0.055176
			RRMM06_2	8YGUU8_1_clone_4	pre	0.031004
			RRMM06_2	8YGUU8_1_clone_5	pre	0.604309
			RRMM06_2	8YGUU8_1_clone_1	post	0.248427
			RRMM06_2	8YGUU8_1_clone_2	post	0.019212
			RRMM06_2	8YGUU8_1_clone_3	post	0.179861
			RRMM06_2	8YGUU8_1_clone_4	post	0.117257
			RRMM06_2	8YGUU8_1_clone_5	post	0.435243
			RRMM07	CSU6UB_clone_1	post	0.24055
			RRMM07	CSU6UB_clone_2	post	0.032646
			RRMM07	CSU6UB_clone_3	post	0.726804
			RRMM07	CSU6UB_clone_1	pre	0.360248
			RRMM07	CSU6UB_clone_2	pre	0.004141
			RRMM07	CSU6UB_clone_3	pre	0.635611
			RRMM09	N5CC3E_clone_1	post	0.012415
			RRMM09	N5CC3E_clone_2	post	0.143389
			RRMM09	N5CC3E_clone_3	post	0.844196
			RRMM09	N5CC3E_clone_1	pre	0.785714
			RRMM09	N5CC3E_clone_2	pre	0.034439
			RRMM09	N5CC3E_clone_3	pre	0.179847
			RRMM10	N7ZK3L_clone_1	post	0.305132
			RRMM10	N7ZK3L_clone_2	post	0.073509
			RRMM10	N7ZK3L_clone_3	post	0.621359
			RRMM10	N7ZK3L_clone_1	pre	0.008389
			RRMM10	N7ZK3L_clone_2	pre	0.151846
			RRMM10	N7ZK3L_clone_3	pre	0.839765
			RRMM11	NUL141_clone_1	post	0.863481
			RRMM11	NUL141_clone_2	post	0.021758
			RRMM11	NUL141_clone_3	post	0.114761
			RRMM11	NUL141_clone_1	pre	0.830033
			RRMM11	NUL141_clone_2	pre	0.024752
			RRMM11	NUL141_clone_3	pre	0.145215
			RRMM13	R1H4HE_clone_1	post	0.258065
			RRMM13	R1H4HE_clone_2	post	0.330645
			RRMM13	R1H4HE_clone_3	post	0.032258
			RRMM13	R1H4HE_clone_4	post	0.33871
			RRMM13	R1H4HE_clone_5	post	0.008065
			RRMM13	R1H4HE_clone_6	post	0.032258
			RRMM13	R1H4HE_clone_1	pre	0.007396
			RRMM13	R1H4HE_clone_2	pre	0.007396
			RRMM13	R1H4HE_clone_3	pre	0.371302
			RRMM13	R1H4HE_clone_4	pre	0.042899
			RRMM13	R1H4HE_clone_5	pre	0.406805
			RRMM13	R1H4HE_clone_6	pre	0.164201
			RRMM14	R1V8RN_clone_1	post	1
			RRMM14	R1V8RN_clone_1	pre	1
			RRMM15	TS6ZX9_clone_1	post	0.522694
			RRMM15	TS6ZX9_clone_2	post	0.46966
			RRMM15	TS6ZX9_clone_3	post	0.000493
			RRMM15	TS6ZX9_clone_4	post	0.007153
			RRMM15	TS6ZX9_clone_1	pre	0.000924
			RRMM15	TS6ZX9_clone_2	pre	0.005234
			RRMM15	TS6ZX9_clone_3	pre	0.197968
			RRMM15	TS6ZX9_clone_4	pre	0.795874
			RRMM16	VP6CSY_clone_1	post	0.068759
			RRMM16	VP6CSY_clone_2	post	0.059791
			RRMM16	VP6CSY_clone_3	post	0.747384
			RRMM16	VP6CSY_clone_4	post	0.122571
			RRMM16	VP6CSY_clone_5	post	0.001495
			RRMM16	VP6CSY_clone_1	pre	0.419481
			RRMM16	VP6CSY_clone_2	pre	0.174459
			RRMM16	VP6CSY_clone_3	pre	0.031169
			RRMM16	VP6CSY_clone_4	pre	0.131602
			RRMM16	VP6CSY_clone_5	pre	0.24329
			RRMM18	YK554L_clone_1	post	1
			RRMM18	YK554L_clone_1	pre	1
			RRMM19_1	ZPMZFJ_clone_1	post	0.006363
			RRMM19_1	ZPMZFJ_clone_2	post	0.116649
			RRMM19_1	ZPMZFJ_clone_3	post	0.009544
			RRMM19_1	ZPMZFJ_clone_4	post	0.867444
			RRMM19_1	ZPMZFJ_clone_1	pre	0.011568
			RRMM19_1	ZPMZFJ_clone_2	pre	0.046915
			RRMM19_1	ZPMZFJ_clone_3	pre	0.177378
			RRMM19_1	ZPMZFJ_clone_4	pre	0.764139
			RRMM19_2	ZPMZFJ_1_clone_1	post	0.155114
			RRMM19_2	ZPMZFJ_1_clone_2	post	0.566477
			RRMM19_2	ZPMZFJ_1_clone_3	post	0.0001
			RRMM19_2	ZPMZFJ_1_clone_4	post	0.278409
			RRMM19_2	ZPMZFJ_1_clone_1	pre	0.006363
			RRMM19_2	ZPMZFJ_1_clone_2	pre	0.116649
			RRMM19_2	ZPMZFJ_1_clone_3	pre	0.009544
			RRMM19_2	ZPMZFJ_1_clone_4	pre	0.867444

## Sheet: Figure 4 
Figure 4 D						Figure 4 E				Figure 4 F
Cell type	N cells HCA	Fraction HCA	N cells RRMM	Fraction RRMM		Cell type	Interaction strength score	Number of interacting pairs		Target Cell type	Common	Gain	Loss
Er	12330	0.0442	2543	0.0197		Mono_CD16	17.9518	33		Mono_CD16	29	27	2
prMa	249	0.0009	67	0.0005		cDC2	16.1722	28		Mono_CD14	28	31	0
MkP	505	0.0018	93	0.0007		Mono_CD14	16.1397	31		T_cycling	28	23	1
CLP	690	0.0025	69	0.0005		NK_dim	12.1573	23		NK_dim	25	23	3
preDC	1019	0.0037	415	0.0032		NK_bright	11.7952	22		gdT	24	24	1
HSC	1650	0.0059	155	0.0012		gdT	11.0512	20		NK_bright	22	23	1
ERP	1999	0.0072	470	0.0036		prMono	10.9468	22		pDC	21	12	4
MPP	2238	0.008	390	0.003		T_cycling	10.9024	23		prMono	21	27	2
GMP	4196	0.015	848	0.0066		T_CD8_mem_ck	10.1825	19		NKT	20	6	6
cDC1	273	0.001	197	0.0015		pDC	9.25016	23		cDC2	19	39	1
pDC	2225	0.008	751	0.0058		B	9.23205	13		T_CD8_mem_ck	17	18	2
Mono/Macro_CD16	3761	0.0135	7723	0.0598		T_CD8_mem	8.74942	17		T_CD8_tox	16	12	2
cDC2	3841	0.0138	1841	0.0143		T_CD8_tox	8.46147	17		Treg	15	13	1
prMono	4661	0.0167	2826	0.0219		T_CD4_mem	7.97016	16		MPP	14	3	4
Mono/Macro_CD14	36132	0.1296	26579	0.2058		Treg	7.29121	14		Myeloma	14	20	2
ProB	2652	0.0095	161	0.0012		Th17	6.65	14		T_CD8_mem	14	16	0
B_im	2722	0.0098	992	0.0077		NKT	6.50974	19		B	12	11	1
PreB	6007	0.0215	294	0.0023		T_CD8_naive	5.65642	11		preDC	12	5	15
B	36902	0.1324	7347	0.0569		T_CD4_naive	5.60579	12		Th17	12	14	2
T_cycling	951	0.0034	2401	0.0186		B_im	4.34216	11		B_im	11	3	2
NK_bright	1191	0.0043	2015	0.0156		MPP	4.24037	16		GMP	11	3	7
NKT	1752	0.0063	1966	0.0152		GMP	3.82358	13		T_CD4_naive	11	12	1
gdT	2837	0.0102	6432	0.0498		preDC	3.58805	15		T_CD4_mem	10	26	1
Treg	3251	0.0117	1664	0.0129		ERP	2.64747	10		T_CD8_naive	10	11	1
T_CD8_mem_ck	8533	0.0306	4053	0.0314						ERP	8	4	0
Th17	8669	0.0311	2042	0.0158						Er	6	4	0
NK_dim	12824	0.046	8812	0.0682
T_CD8_mem	13785	0.0494	13081	0.1013
T_CD8_tox	15311	0.0549	21230	0.1644
T_CD8_naive	17710	0.0635	5907	0.0457
T_CD4_mem	18561	0.0666	2455	0.019
T_CD4_naive	49387	0.1771	3313	0.0257

## Sheet: Figure 5
Figure 5 D				Figure 5 G					Figure 5 H IMiD				Figure 5 H PI
T cell subtype	Percent of cells	Average scaled expression		Patient ID	Effector Score	Exhaustion Score	t 11_14		Patient ID	Exhaustion score mean	Exhaustion score variance		Patient ID	Exhaustion score mean	Exhaustion score variance
gdT	39.9412	1.56952		2FTMUU	-0.777954	2.49191	0		BM1	-0.0386079	0.00676959		BM1	-0.0386071	0.00676959
T_CD8_mem	30.0563	0.275881		32ARQL	-0.248889	-0.958821	1		2FTMUU-pre-ME	0.00399042	0.0119126		CSU6UB-pre-ME	-0.00694526	0.00870914
T_CD8_tox	30.464	0.286671		6K8YTY	1.10932	-0.134623	1		2FTMUU-post-ME	0.0939767	0.0236561		CSU6UB-post-ME	0.025382	0.013394
T_CD8_mem_ck	33.8624	0.657699		6KLSUS	-1.39069	-0.00639098	0
NKT	38.489	1.42645		8YGUU8	0.307043	-0.157872	1		Figure 5 H IMiD				Figure 5 H PI
T_CD8_naive	20.9519	-0.691592		CSU6UB	-1.42728	1.85459	0		Feature	Patient Identity	Expression		Feature	Patient Identity	Expression
T_cycling	34.1176	0.477001		E79WZA	-0.52243	0.136859	0		CD244	BM1	-0.775015		CTLA4	BM1	1.1547
Th17	21.7342	-0.614029		N5CC3E	0.231052	-0.564171	1		LAG3	BM1	-0.578172		CD244	BM1	-1.13071
T_CD4_naive	12.9488	-1.6832		NUL141	0.778065	-0.668912			PDCD1	BM1	-0.425254		HAVCR2	BM1	-1.06621
T_CD4_mem	17.5957	-1.39035		PUVQFD	0.21381	0.42277	0		TIGIT	BM1	-0.445852		PDCD1	BM1	-1.10137
Treg	26.522	-0.23632		R1H4HE	-0.912168	0.104201	0		CTLA4	BM1	-1.13107		VSIR	BM1	-0.962683
T_stress	28.6927	-0.0777247		R1V8RN	2.38595	-1.17011			VSIR	BM1	-1.12524		LAG3	BM1	-0.467929
				VP6CSY	0.413229	-0.974275	0		HAVCR2	BM1	-1.1279		TIGIT	BM1	-0.798648
				XF2DTB	-0.430065	0.542086	0		CD244	2FTMUU-pre-ME	-0.353785		CTLA4	CSU6UB-pre-ME	-0.57735
				YK554L	-0.620198	-0.0218781	0		LAG3	2FTMUU-pre-ME	-0.576528		CD244	CSU6UB-pre-ME	0.768155
				ZPMZFJ	0.8912	-0.895363	1		PDCD1	2FTMUU-pre-ME	-0.717088		HAVCR2	CSU6UB-pre-ME	0.917022
									TIGIT	2FTMUU-pre-ME	-0.699523		PDCD1	CSU6UB-pre-ME	0.851073
									CTLA4	2FTMUU-pre-ME	0.364284		VSIR	CSU6UB-pre-ME	-0.0708635
									VSIR	2FTMUU-pre-ME	0.338193		LAG3	CSU6UB-pre-ME	-0.680246
									HAVCR2	2FTMUU-pre-ME	0.778155		TIGIT	CSU6UB-pre-ME	-0.32291
									CD244	2FTMUU-post-ME	1.1288		CTLA4	CSU6UB-post-ME	-0.57735
									LAG3	2FTMUU-post-ME	1.1547		CD244	CSU6UB-post-ME	0.362551
									PDCD1	2FTMUU-post-ME	1.14234		HAVCR2	CSU6UB-post-ME	0.149192
									TIGIT	2FTMUU-post-ME	1.14537		PDCD1	CSU6UB-post-ME	0.250301
									CTLA4	2FTMUU-post-ME	0.766791		VSIR	CSU6UB-post-ME	1.03355
									VSIR	2FTMUU-post-ME	0.787051		LAG3	CSU6UB-post-ME	1.14818
									HAVCR2	2FTMUU-post-ME	0.349743		TIGIT	CSU6UB-post-ME	1.12156

## Sheet: Figure 6
Figure 6 E
Patient ID	Status	NCM	IM	TAM3	TAM2	TAM1
2FTMUU	RRMM	0.1027	0.0483	0.0302	0.139	0.4713
32ARQL	RRMM	0.013	0.455	0.169	0.039	0.13
37A66E	RRMM	0.06	0.106	0.042	0.045	0.411
6K8YTY	RRMM	0.013	0.044	0.029	0.059	0.422
6KLSUS	RRMM	0.243	0.16	0.016	0.073	0.262
8YGUU8	RRMM	0.0212	0.0719	0.0082	0.0131	0.3775
BM1	healthy	0.563	0.0084	0	0.042	0.0084
BM2	healthy	0.6569	0.0103	0.0073	0.0191	0.0117
BM3	healthy	0.6107	0.0224	0.0045	0.0157	0.0291
BM4	healthy	0.677	0.0248	0.0062	0.0062	0.0435
BM5	healthy	0.471	0.0145	0	0.0072	0.0072
BM6	healthy	0.515	0	0	0.013	0.023
BM7	healthy	0.5739	0.0587	0.0095	0.0871	0.0549
BM8	healthy	0.625	0.0142	0.0047	0.059	0.0142
CSU6UB	RRMM	0.0388	0.0474	0.0216	0.1336	0.5302
E79WZA	RRMM	0.0253	0.1111	0.0429	0.1598	0.5029
N5CC3E	RRMM	0.0158	0.0443	0.0095	0.0411	0.5095
N7ZK3L	RRMM	0.012	0.043	0.018	0.053	0.524
NUL141	RRMM	0.0208	0.0386	0.0089	0.0237	0.4748
PUVQFD	RRMM	0.0254	0.1385	0.0457	0.1321	0.554
R1H4HE	RRMM	0.0195	0.0298	0.0175	0.112	0.5242
R1V8RN	RRMM	0.019	0.0722	0.0057	0.0475	0.6008
TS6ZX9	RRMM	0.028	0.008	0.024	0.036	0.488
VP6CSY	RRMM	0.0888	0.0355	0.0305	0.0863	0.5279
XF2DTB	RRMM	0.053	0.064	0.021	0.16	0.457
YK554L	RRMM	0.014	0.065	0.059	0.173	0.406
ZPMZFJ	RRMM	0.019	0.031	0.031	0.05	0.319

## Sheet: Figure 7
Figure 7 A			Figure 7 A Nk dim						Figure 7 A Mono_CD16 subtypes			Figure 7 A TAM3
Cell type	log p-value of abundance change		Patient ID	Cell type	N cells	Fraction	1q classification		Cell type	log p-value of abundance change		Patient ID	Cell type	N cells	Fraction	1q classification
B	-0.113509		2FTMUU	NK_dim	191	0.03955	high		FGD2+	-0.0757207		2FTMUU	TAM3	22	0.00456	high
B_im	-0.0457575		32ARQL	NK_dim	203	0.1015	high		IM	-0.376751		32ARQL	TAM3	16	0.008	high
cDC1	-0.19382		37A66E	NK_dim	197	0.02844	high		LYPD2+	-0.187087		37A66E	TAM3	17	0.00245	high
cDC2	-0.366532		6K8YTY	NK_dim	997	0.10612	low		MEG3+	-0.19382		6K8YTY	TAM3	24	0.00255	low
CLP	0		6KLSUS	NK_dim	777	0.06725	low		NCM	-0.236572		6KLSUS	TAM3	11	0.00095	low
Er	-0.0457575		8YGUU8	NK_dim	559	0.05117	high		NCM_IL8+	-0.39794		8YGUU8	TAM3	9	0.00082	high
ERP	0		CSU6UB	NK_dim	475	0.07685	low		TAM1	-0.229148		CSU6UB	TAM3	14	0.00227	low
gdT	-0.113509		E79WZA	NK_dim	773	0.05114	high		TAM2	-0.366532		E79WZA	TAM3	43	0.0028	high
GMP	-0.0132283		N5CC3E	NK_dim	190	0.04931	high		TAM3	-1.88606		N5CC3E	TAM3	6	0.00156	high
HSC	-0.0809219		N7ZK3L	NK_dim	395	0.07085	high		VMO1+	-0.113509		N7ZK3L	TAM3	18	0.0032	high
MkP	-0.327902		NUL141	NK_dim	313	0.10097	low					NUL141	TAM3	3	0.00097	low
Mono/Macro_CD14	-0.420216		PUVQFD	NK_dim	827	0.08575	high					PUVQFD	TAM3	65	0.00674	high
Mono/Macro_CD16	-0.318759		R1H4HE	NK_dim	555	0.06407	high					R1H4HE	TAM3	36	0.00416	high
MPP	-0.0809219		R1V8RN	NK_dim	477	0.10707	low					R1V8RN	TAM3	11	0.00247	low
NK_bright	-0.113509		TS6ZX9	NK_dim	256	0.08396	high					TS6ZX9	TAM3	8	0.00262	high
NK_dim	-1.76955		VP6CSY	NK_dim	453	0.08727	high					VP6CSY	TAM3	22	0.00424	high
NKT	-0.0757207		XF2DTB	NK_dim	246	0.07106	low					XF2DTB	TAM3	7	0.00202	low
pDC	-0.366532		YK554L	NK_dim	470	0.04012	high					YK554L	TAM3	53	0.00452	high
PreB	-0.958607		ZPMZFJ	NK_dim	458	0.12833	low					ZPMZFJ	TAM3	5	0.0014	low
preDC	-0.522879
prMa	-0.552842
prMono	0
ProB	-0.39794
T_CD4_mem	-0.585027
T_CD4_naive	-0.229148
T_CD8_mem	-0.522879
T_CD8_mem_ck	-0.148742
T_CD8_naive	-0.0132283
T_CD8_tox	-0.0757207
T_cycling	-0.366532
Th17	-0.769551
Treg	-0.318759

## Sheet: Figure S1
Figure S1 I
Sorting	Major Cell type	N cells	Proportion
CD138_neg	B	7782	0.071
CD138_neg	Er	1628	0.015
CD138_neg	Myeloid	30893	0.282
CD138_neg	PCs	15769	0.144
CD138_neg	Pro	1686	0.015
CD138_neg	T_NK	51767	0.473
CD138_pos	B	796	0.01165
CD138_pos	Er	67	0.00098
CD138_pos	Myeloid	2513	0.03676
CD138_pos	PCs	60104	0.87929
CD138_pos	Pro	54	0.00079
CD138_pos	T_NK	4821	0.07053
WBM	B	632	0.018
WBM	Er	932	0.027
WBM	Myeloid	6042	0.175
WBM	PCs	7328	0.212
WBM	Pro	779	0.023
WBM	T_NK	18811	0.545

## Sheet: Figure S3
Figure S3 A						Figure S3 D
Patient ID	N nPCs	N Cells total	Fraction			Patient	HIPO_ID	Timepoints	Total C ell No	N Clusters	N Clones	Deviation	Grouped deviation
RRMM01	1	1810	0.00055249			RRMM01	2FTMUU	2	1809	4	3	1	0–2
RRMM02	8	833	0.00960384			RRMM02	32ARQL	1	825	3	2	1	0–2
RRMM03	273	6227	0.0438413			RRMM03	37A66E	2	5954	7	2	5	>4
RRMM04	6	839	0.00715137			RRMM04	6K8YTY	2	833	2	2	0	0–2
RRMM05	59	10007	0.00589587			RRMM05	6KLSUS	1	9948	7	5	2	0–2
RRMM06	12	5277	0.00227402			RRMM06	8YGUU8	3	5265	8	5	3	3–4
RRMM07	17	1664	0.0102164			RRMM07	CSU6UB	2	1647	4	3	1	0–2
RRMM08	128	1027	0.124635			RRMM08	E79WZA	1	899	4	2	2	0–2
RRMM09	12	2407	0.00498546			RRMM09	N5CC3E	2	2395	8	3	5	>4
RRMM10	19	1932	0.00983437			RRMM10	N7ZK3L	2	1913	4	3	1	0–2
RRMM11	329	3885	0.0846847			RRMM11	NUL141	2	3556	6	3	3	3–4
RRMM12	18	20193	0.0008914			RRMM12	PUVQFD	1	20175	14	2	12	>4
RRMM13	8	932	0.00858369			RRMM13	R1H4HE	2	924	5	6	1	0–2
RRMM14	35	1971	0.0177575			RRMM14	R1V8RN	2	1936	3	1	2	0–2
RRMM15	7	7309	0.00095772			RRMM15	TS6ZX9	2	7302	8	4	4	3–4
RRMM16	3	2982	0.00100604			RRMM16	VP6CSY	2	2979	3	5	2	0–2
RRMM17	1	1112	0.00089928			RRMM17	XF2DTB	2	1111	3	2	1	0–2
RRMM18	383	6830	0.0560761			RRMM18	YK554L	2	6447	6	1	5	>4
RRMM19	385	4644	0.0829027			RRMM19	ZPMZFJ	3	4259	4	4	0	0–2
						RRMM20	ZVNGET	1	1320	2	2	0	0–2

[truncated: 5 more sheets: Figure S5, Figure S6, Figure S7, Figure S9, Sample ID]
